# Supplementary material for: How immunity shapes the long-term dynamics of influenza H3N2
Source: PLoS Comput Biol. 2025 Mar 20;21(3):e1012893. doi: 10.1371/journal.pcbi.1012893 (PMC11964465; doi:10.1371/journal.pcbi.1012893)
Supplement: S1 Table — (XLSX) [file pcbi.1012893.s016.xlsx]

## Sheet: STab1
		Antigenic seniority paramter		Number of infections before 50% reduction in antibody reponse		Years since pandemic		Average annual attack rate (95% CI)
		0		NA (no antigenic seniority)		0		0.477496	(	0.47534	,	0.479651	)
						1		0.279525	(	0.271477	,	0.287573	)
						2-9		0.172453	(	0.167539	,	0.177367	)
						10-19		0.169849	(	0.165308	,	0.174389	)
						20-29		0.166877	(	0.162407	,	0.171348	)
						30-39		0.168752	(	0.164267	,	0.173238	)
						40-49		0.168023	(	0.163609	,	0.172438	)
						50-59		0.169173	(	0.164681	,	0.173666	)
						60-69		0.168533	(	0.164073	,	0.172992	)
						70-79		0.167095	(	0.162559	,	0.171631	)
						80-89		0.169161	(	0.164714	,	0.173608	)
						90-99		0.167973	(	0.163493	,	0.172454	)
						100-109		0.168478	(	0.163955	,	0.173002	)
						110-119		0.167227	(	0.162735	,	0.171719	)
						120-129		0.167504	(	0.16295	,	0.172059	)
						130-139		0.168245	(	0.163782	,	0.172708	)
						140-149		0.171936	(	0.167472	,	0.1764	)
						150-159		0.169671	(	0.165116	,	0.174227	)
		0.039		13		0		0.477426	(	0.475214	,	0.479638	)
						1		0.286102	(	0.278148	,	0.294056	)
						2-9		0.180306	(	0.175168	,	0.185444	)
						10-19		0.187356	(	0.182399	,	0.192313	)
						20-29		0.192321	(	0.187282	,	0.197361	)
						30-39		0.203216	(	0.197929	,	0.208503	)
						40-49		0.209132	(	0.203644	,	0.21462	)
						50-59		0.211112	(	0.205506	,	0.216719	)
						60-69		0.211789	(	0.206208	,	0.21737	)
						70-79		0.219388	(	0.213708	,	0.225068	)
						80-89		0.220775	(	0.215015	,	0.226535	)
						90-99		0.220802	(	0.214944	,	0.22666	)
						100-109		0.220573	(	0.214794	,	0.226351	)
						110-119		0.216398	(	0.210578	,	0.222218	)
						120-129		0.219259	(	0.213504	,	0.225015	)
						130-139		0.216765	(	0.211006	,	0.222524	)
						140-149		0.218671	(	0.212925	,	0.224416	)
						150-159		0.221388	(	0.21563	,	0.227146	)
		0.05		10		0		0.477792	(	0.475605	,	0.47998	)
						1		0.293286	(	0.285252	,	0.30132	)
						2-9		0.181861	(	0.176634	,	0.187088	)
						10-19		0.186351	(	0.181383	,	0.19132	)
						20-29		0.204313	(	0.198998	,	0.209628	)
						30-39		0.228243	(	0.222321	,	0.234165	)
						40-49		0.237962	(	0.231643	,	0.244281	)
						50-59		0.244802	(	0.238215	,	0.251389	)
						60-69		0.260556	(	0.253618	,	0.267494	)
						70-79		0.264602	(	0.257321	,	0.271883	)
						80-89		0.266288	(	0.259107	,	0.273469	)
						90-99		0.267917	(	0.26069	,	0.275144	)
						100-109		0.269799	(	0.262429	,	0.277168	)
						110-119		0.266258	(	0.258885	,	0.273632	)
						120-129		0.2647	(	0.257301	,	0.272099	)
						130-139		0.263504	(	0.256232	,	0.270775	)
						140-149		0.265663	(	0.258407	,	0.272919	)
						150-159		0.268608	(	0.2613	,	0.275916	)
		0.06		9		0		0.477906	(	0.475721	,	0.480092	)
						1		0.298271	(	0.290025	,	0.306518	)
						2-9		0.185174	(	0.180082	,	0.190267	)
						10-19		0.202859	(	0.197638	,	0.20808	)
						20-29		0.21943	(	0.213649	,	0.225211	)
						30-39		0.246439	(	0.239846	,	0.253032	)
						40-49		0.27409	(	0.26639	,	0.281791	)
						50-59		0.313036	(	0.304071	,	0.322001	)
						60-69		0.327813	(	0.318068	,	0.337557	)
						70-79		0.341541	(	0.331425	,	0.351657	)
						80-89		0.353576	(	0.342959	,	0.364193	)
						90-99		0.366927	(	0.35556	,	0.378294	)
						100-109		0.382808	(	0.371308	,	0.394307	)
						110-119		0.389453	(	0.377697	,	0.401209	)
						120-129		0.393469	(	0.381507	,	0.40543	)
						130-139		0.392526	(	0.380623	,	0.404429	)
						140-149		0.408116	(	0.395926	,	0.420306	)
						150-159		0.395316	(	0.383135	,	0.407498	)
