# Supplementary material for: How immunity shapes the long-term dynamics of influenza H3N2
Source: PLoS Comput Biol. 2025 Mar 20;21(3):e1012893. doi: 10.1371/journal.pcbi.1012893 (PMC11964465; doi:10.1371/journal.pcbi.1012893)
Supplement: S2 Table — (XLSX) [file pcbi.1012893.s017.xlsx]

## Sheet: STab2
	Model		Parameter		Description		Values		Sensitivity analysis
	Global drift model*		rho		Standard deviation of strains around mean coordinates		1.14
			zeta		Exponential distribution (mean) controlling yearly jumps of mean coordinates along x-axis		0.99
			eta		Normal distribution (standard deviation) controlling yearly jumps of mean coordinates along y-axis		1.36
	Epidemilogical model		gamma		Rate an infected individual clears infection		0.33
			beta_0		Time average of the maximum contact rate (highest value in M_ij is 1)		5.5		5.0, 5.75
			beta_1		Degree of variation in the contact rate due to seasonality		0.25
			chi		Daily importation rate of strains from global drift model		5e-05
			M_ij		Matrix of relative contact rates between age-groups		(see Sup Tab.3)		No difference in contact rates
			N		Population size		80000
	Antibody log-titre model**		mu_1		Log-titre component due to long-term boosting (against same strain as infection)		2.02		1.0, 1.5, 2.5, 3.0, 3.5, 4.0
			sigma_1		Cross-reactivity due to long-term boosting (a function of antigenic distance from strain of infection)		0.13
			mu_2		Log-titre component due to short-term boosting (against same strain as infection)		2.69
			sigma_2		Cross-reactivity due to short-term boosting (a function of antigenic distance from strain of infection)		0.031
			omega		Waning rate of short-term boosting (function of time since infection)		0.79		2, 1, 0.5, 0.33, 0.25, 0.2
					(1/omega) = duration of short-term immunity		1.27		0.5, 1, 2, 3, 4, 5
			tau		Antigenic seniority parameter controlling supression of response (function of infection number)		0.039		0.00, 0.01, 0.02, 0.03, 0.05, 0.06
	Log-titre to protection***		epsilon		Parameter controlling the relationship between log-titre and protection		1.299
			alpha		Parameter controlling the relationship between log-titre and protection		2.844
	* Parameter values obtained from model fit to data availble from [1]
	** Parameter values obtained from [9]
	*** Parameter values obtained from [8]
