# Supplementary material for: How immunity shapes the long-term dynamics of influenza H3N2
Source: PLoS Comput Biol. 2025 Mar 20;21(3):e1012893. doi: 10.1371/journal.pcbi.1012893 (PMC11964465; doi:10.1371/journal.pcbi.1012893)
Supplement: S3 Table — (XLSX) [file pcbi.1012893.s018.xlsx]

## Sheet: STab3
		Age-group (years)	00-04	05-09	10-14	15-19	20-24	25-29	30-34	35-39	40-44	45-49	50-54	55-59	60-64	65-69	70-74	75-79
		00-04	0.268996	0.111677	0.033859	0.016789	0.02432	0.062603	0.111639	0.101101	0.061893	0.042699	0.038435	0.034549	0.02717	0.019668	0.013843	0.009881
		05-09	0.111677	0.667645	0.17625	0.035415	0.023401	0.03703	0.070616	0.083419	0.063917	0.04604	0.039709	0.03838	0.036162	0.033203	0.026972	0.019377
		10-14	0.033859	0.17625	1	0.194681	0.059215	0.043322	0.057077	0.080696	0.083725	0.06722	0.046871	0.031437	0.023471	0.020459	0.017967	0.012843
		15-19	0.016789	0.035415	0.194681	0.721414	0.163053	0.072506	0.059013	0.066691	0.083372	0.084612	0.060641	0.032835	0.018448	0.015396	0.015126	0.013209
		20-24	0.02432	0.023401	0.059215	0.163053	0.409085	0.141423	0.097201	0.077214	0.080897	0.101784	0.09502	0.057109	0.02797	0.018986	0.017185	0.015815
		25-29	0.062603	0.03703	0.043322	0.072506	0.141423	0.257235	0.134043	0.102513	0.080812	0.089412	0.106769	0.087133	0.048382	0.02787	0.018369	0.013975
		30-34	0.111639	0.070616	0.057077	0.059013	0.097201	0.134043	0.214833	0.123754	0.096985	0.081904	0.087302	0.09136	0.068018	0.042545	0.022496	0.01221
		35-39	0.101101	0.083419	0.080696	0.066691	0.077214	0.102513	0.123754	0.20139	0.119075	0.099092	0.079991	0.073763	0.070312	0.059349	0.034848	0.016179
		40-44	0.061893	0.063917	0.083725	0.083372	0.080897	0.080812	0.096985	0.119075	0.184837	0.112022	0.089364	0.063486	0.054348	0.060025	0.04821	0.025726
		45-49	0.042699	0.04604	0.06722	0.084612	0.101784	0.089412	0.081904	0.099092	0.112022	0.163462	0.096344	0.06908	0.045473	0.044455	0.045819	0.033792
		50-54	0.038435	0.039709	0.046871	0.060641	0.09502	0.106769	0.087302	0.079991	0.089364	0.096344	0.156919	0.087013	0.054923	0.039247	0.035806	0.036186
		55-59	0.034549	0.03838	0.031437	0.032835	0.057109	0.087133	0.09136	0.073763	0.063486	0.06908	0.087013	0.160192	0.076124	0.051157	0.037126	0.03595
		60-64	0.02717	0.036162	0.023471	0.018448	0.02797	0.048382	0.068018	0.070312	0.054348	0.045473	0.054923	0.076124	0.127484	0.067777	0.051143	0.037277
		65-69	0.019668	0.033203	0.020459	0.015396	0.018986	0.02787	0.042545	0.059349	0.060025	0.044455	0.039247	0.051157	0.067777	0.126744	0.071542	0.042437
		70-74	0.013843	0.026972	0.017967	0.015126	0.017185	0.018369	0.022496	0.034848	0.04821	0.045819	0.035806	0.037126	0.051143	0.071542	0.137607	0.056063
		75-79	0.009881	0.019377	0.012843	0.013209	0.015815	0.013975	0.01221	0.016179	0.025726	0.033792	0.036186	0.03595	0.037277	0.042437	0.056063	0.097498
